# Supplementary material for: SB202190 Predicts BRAF-Activating Mutations in Primary Colorectal Cancer Organoids via Erk1-2 Modulation
Source: Cells. 2023 Feb 20;12(4):664. doi: 10.3390/cells12040664 (PMC9954675; doi:10.3390/cells12040664)
Supplement: Supplementary file 1 [file cells-12-00664-s001.zip]

Archive with 6 entries (6 files):
- Figure S1 (Sanger-Cells-corrected).pdf
- Figure S2 (Cells).jpg
- Figure S3.jpg
- Table S1 (Cells).xlsx
- Table S2 (Cells).xlsx
- Table S3 (Statistics-Cells).pdf
