# Supplementary material for: SB202190 Predicts BRAF-Activating Mutations in Primary Colorectal Cancer Organoids via Erk1-2 Modulation
Source: Cells. 2023 Feb 20;12(4):664. doi: 10.3390/cells12040664 (PMC9954675; doi:10.3390/cells12040664)
Supplement: Supplementary file 1 [file cells-12-00664-s001.zip › Table S1 (Cells).xlsx]

## Sheet: Foglio2
Sample	Microbial contamination	Not viable after tissue digestion	Degeneration/no growth	Short term culture (up to 2 splits)	Continuous proliferation	Localization (Right, Transverse, Left, Sigma, RecTum)	Stage UICC	Microsatellite status
EXPERIMENTAL SET
Prospective
OMCR17-062TK						T	III	MSS
OMCR17-068TK						L	III	MSS
OMCR18-006T						R	II	MSS
OMCR18-008T						R	III	MSS
OMCR18-010T						T	II	MSI
OMCR18-011T						R	II	MSS
OMCR18-012T						L	IV	MSS
OMCR18-013T						T	IV	MSS
OMCR18-015T						S	IV	MSS
OMCR18-016T						T	II	MSI
OMCR18-020T						RT	III	MSS
OMCR18-021T						S	IV	MSS
OMCR18-022T						RT	III	MSS
OMCR18-025T						R	I	MSS
OMCR18-026T						S	II	MSS
OMCR18-029T						RT	II	MSS
OMCR18-030T						R	III	MSI	Not included in this study
OMCR18-032T						R	III	MSS
OMCR18-035T						R	II	MSS
OMCR18-037T						R	II	MSS
OMCR18-039T						L	II	MSS
OMCR18-043T						T	II	MSI
OMCR18-050T						RT	III	MSS
OMCR18-051T						R	III	MSI
OMCR18-053T						R	II	MSS
OMCR18-059T						RT	I	MSS
OMCR18-060T						RT	I	MSS
OMCR18-061T						R	III	MSS
Total	0	3	2	14	9				28
VALIDATION SET
Previously established cultures
OMCR13-011TK						R	III	MSS
OMCR15-045TK						R	II	MSS
OMCR16-005TK						R	IV	MSS
Prospective
OMCR19-002T						S	II	MSI
OMCR19-003T						R	III	MSS
OMCR19-005T						RT	II	MSS
OMCR19-006T						RT	I	MSS
OMCR19-007T						RT	I	MSS
OMCR19-008T						R	II	MSI
OMCR19-009T						R	III	MSS
OMCR19-010T						T	II	MSS
OMCR19-011T						R	III	MSS
OMCR19-012T						R	III	MSI
OMCR19-013T						R	II	MSS	Not included in this study
OMCR19-014T						R	II	MSI
OMCR19-015T						S	III	MSS
OMCR19-016T						R	II	MSI
OMCR19-017T						RT	II	MSS
OMCR19-018T						R	II	MSS
OMCR19-019T						RT	III	MSS
OMCR19-020T						T	IV	MSS
OMCR19-021T						R	IV	MSI
OMCR19-022T						R	III	MSS
OMCR19-023T						S	I	MSS
OMCR19-024T						T	II	MSS
OMCR19-025T						R	II	MSI
OMCR19-026T						RT	II	MSS
OMCR19-027T						RT	I	MSS
OMCR19-028T						R	II	MSS
OMCR19-030T						T	III	MSS
OMCR19-031T						RT	II	MSS
OMCR19-032T						RT	III	MSS
OMCR19-034T						R	IV	MSS
OMCR19-035T						T	I	MSS
OMCR19-037T						R	II	MSS
OMCR19-038T						T	III	MSS
OMCR19-039T						RT	III	MSS
OMCR19-040T						R	III	MSS
OMCR19-041T						R	III	MSS
OMCR19-042T						RT	II	MSS
OMCR19-043T						R	III	MSS
OMCR20-002T						R	II	MSS
Total	2	4	11	7	15(+3)				39(+3)
All cases	2	7	13	21	24(+3)				67(+3)	70
